# Supplementary material for: Comparison of orbital structures between age-related distance esotropia and acute acquired concomitant esotropia
Source: PLoS One. 2025 May 27;20(5):e0324078. doi: 10.1371/journal.pone.0324078 (PMC12111637; doi:10.1371/journal.pone.0324078)
Supplement: S2 Appendix — (XLSX) [file pone.0324078.s002.xlsx]

## Sheet: Sheet3
Anova: Single Factor
SUMMARY
Groups	Count	Sum	Average	Variance
Row 1	1	110.5	110.5	#DIV/0!
Row 2	1	115.993	115.993	#DIV/0!
Row 3	1	117.288	117.288	#DIV/0!
ANOVA
Source of Variation	SS	df	MS	F	P-value	F crit
Between Groups	25.9732	2	12.9866	65535	#NUM!	#NUM!
Within Groups	0	0	65535
Total	25.9732	2

## Sheet: Elderly Control
Case no.	LR CSA	MR CSA	LR displacement angle(°) (+:superiorly, -:inferiorly)	MR displacement angle(°) (+:superiorly, -:inferiorly)	LR tilting(°) (+:temporally, -:nasally)	Globe-SR distance(w/o size normalization)	Globe-SR-orbit distance
1	10.753	26.23	-10.5	-7.2	11.1	13.8	16.9
2	13.198	22.896	-4.1	2.5	15.6	14.3	18.5
3	16.811	33.649	-25.4	-15.4	17.7	10.5	13.9
4	15.255	34.51	-21.8	-22.7	13.3	9.9	12.9
5	15.56	28.675	-17.1	-8.1	18.4	11.9	18.3
6	23.729	27.564	-22.5	-9.7	28.1	11.8	17.3
7	12.243	16.813	-9.7	-11	10.8	13	16.6
8	15.426	16.378	-10.3	-12	9.3	12.9	16.6
9	10.63	15.904	-8.4	7.1	26.5	14.4	18.5
10	10.353	14.877	7	8	8.7	15.2	20.2
11	11.408	16.616	-7.8	-9.3	8.2	10.8	16.1
12	12.703	19.592	-4.9	-6.9	8.3	11	16.4
13	18.215	27.969	-4.1	4.7	17.3	14.7	20.7
14	14.66	25.82	3.6	6.8	8.9	14.4	18.9
15	15.211	20.529	-8	-3.3	24.3	13	17.9
16	12.4	22.375	-10.1	-2.7	23.7	13.2	17.7
17	14.22	23.373	-3.8	0	10.1	12.8	17.5
18	14.411	25.934	-10.5	-2.5	14.8	12.8	17.6
19	27.732	23.727	5.2	3.7	6.1	15	19.4
20	21.875	25.416	2.7	1.6	8.6	13.8	17.8
21	9.058	22.396	-20.5	-10.9	25	12.7	19.9
22	11.365	25.508	-21	-11.1	27.3	13.3	17.4
23	17.868	12.422	1.7	7.8	11.2	15.4	21.1
24	11.366	18.896	4.3	3.8	25.3	15.5	20.9
25	9.281	17.368	-12	-8.6	15.4	11.9	14.7
26	9.782	16.006	-3.3	-5.6	11	12.1	15.3

## Sheet: Young Control
Case no.	LR CSA	MR CSA	LR displacement angle(°) (+:superiorly, -:inferiorly)	MR displacement angle(°) (+:superiorly, -:inferiorly)	LR tilting(°) (+:temporally, -:nasally)	Globe-SR distance(w/o size normalization)	Globe-SR-orbit distance
1	28.733	33.262	-3	-3.8	0	13	17.2
2	24.092	34.513	-3.4	-3	4	13.6	17.4
3	18.618	19.313	7.4	6.3	-14.6	14.8	18.5
4	28.538	27.566	-8.4	-2.1	7.5	13.9	20
5	32.429	25.426	0	0	2.6	14.5	20.2
6	20.314	18.841	-9.6	-6.5	-5	11.5	15.8
7	23.509	20.064	-5.2	-4.3	-4.2	11.9	15.8
8	17.106	21.379	-4.5	-7.9	-6.4	12.7	16.8
9	22.259	19.772	-8	-6.7	4.2	12.7	17.3
10	16.57	21.538	-10.7	-2.8	4.5	12.6	16.7
11	25.369	21.455	-7.1	-1.1	4.5	12.4	16.9
12	18.818	25.646	0	-5.6	-5.1	12.4	14.8
13	23.231	26.09	0	-4.6	-2.5	13.6	15.8
14	21.094	20.983	-4.6	0	-3.4	13.6	16
15	14.014	19	2.4	0	-7.1	13.5	18
16	19.803	19.083	6.7	-2.4	-2.5	14.4	17.4
17	16.572	20.751	1.4	-9.3	-2.7	13	16.6
18	19.188	18.761	6.1	-9.6	-7.2	12.9	16.4
19	19.585	25.015	5.5	-5.2	7.3	15.4	18.1
20	15.634	23.821	7.7	-1	8.2	14.9	18
21	17.653	19.671	0	-4.6	-6.2	13.8	16.8
22	20.922	25.384	5.8	-5.8	-7.8	13.2	16.2

## Sheet: ARDE
Case no.	LR CSA	MR CSA	LR displacement angle(°) (+:superiorly, -:inferiorly)	MR displacement angle(°) (+:superiorly, -:inferiorly)	LR tilting(°) (+:temporally, -:nasally)	Globe-SR distance(w/o size normalization)	Globe-SR-orbit distance	Angle of far deviation (PD)	Angle of near deviation (PD)
1	19.925	21.703	-9.7	-7.6	18.7	11.4	15.4	4	4
2	22.815	22.176	-5	-2.9	22.9	12.8	16.8
3	10.417	23.04	-18.83	-18.19	19.25	12.1	14	6	12
4	13.349	27.229	-21.1	-9.9	25.8	12.7	15.9
5	10.161	23.4	-20	0	26.8	12.4	17.5	2	0
6	10.897	20.731	-11.1	-7.8	15	12.4	17.4
7	9.643	26.483	-19.2	-6.5	13.4	13.9	18.7	14	4
8	8.615	22.231	-9	-10.6	17.6	12.9	16.6
9	8.919	28.342	-16	-4.9	27.4	13.6	17.1	8	4
10	8.141	28.62	-17.8	-6.3	16	13.1	16.9
11	14.244	24.086	-13.2	-8.8	19.4	12.3	16.3	4	0
12	10.744	26.082	-3.5	-2.9	13.6	14.4	17.7
13	15.199	24.896	-20.8	-6.7	43.9	11.8	18.7	10	2
14	9.392	25.369	-15.5	-12.4	22	11.6	17.9
15	9.999	20.65	-5.7	0	14.3	13.5	17.6	8	4
16	-	17.1	-8.3	-11.7	9.2	11	14.8	6	2

## Sheet: AACE
Case no.	LR CSA	MR CSA	LR displacement angle(°) (+:superiorly, -:inferiorly)	MR displacement angle(°) (+:superiorly, -:inferiorly)	LR tilting(°) (+:temporally, -:nasally)	Globe-SR distance(w/o size normalization)	Globe-SR-orbit distance	Angle of far deviation (PD)	Angle of near deviation (PD)
1	10.492	21.378	-1.8	-3.7	-7.9	13.4	17.3	8	0
2	9.226	22.841	-4.4	-7.7	-4.9	12.3	16.2
3	17.528	21.967	-3.9	0	3.8	13.6	18.6	18	16
4	11.088	26.705	6.6	3.8	3.2	14.9	18.8	8	8
5	15.339	22.898	7	8.1	5.5	15.1	19
6	14.516	22.148	-13.5	-10.7	0	11.6	13.8	35	35
7	18.929	23.758	-10.7	-8.5	0	11.8	14.2
8	17.839	21.534	0	0	-4.8	12.5	18.4	25	25
9	21.534	20.423	1.6	-2.6	-3.5	13.6	18.4
10	17.172	25.424	-0.9	-13.7	1.9	13	15.1	25	20
11	13.754	24.285	-7.1	-15.2	14.8	12.9	15
12	17.764	23.925	-5.8	-4.5	2.4	13.1	18.6	6	4
13	16.737	19.651	-7.8	-6.9	5.3	12.3	16.8
14	15.729	26.705	-4.2	0	12.5	14.5	18.4	20	20
15	23.815	25.26	-4.2	0	2.4	13.7	18.2
